# Supplementary material for: Shelf-life in cucurbitacin-containing phytonematicides: Non-conformity to Arrhenius model
Source: PLoS One. 2020 Feb 12;15(2):e0227959. doi: 10.1371/journal.pone.0227959 (PMC7015409; doi:10.1371/journal.pone.0227959)
Supplement: S1 Data — (XLS) [file pone.0227959.s001.xls]

## Sheet: AL-ROOM TEMPERATURE
S1. Shelf-life data file of cucurbitacin-containing phytonematicides over time
Nemarioc-AL phytonematicide: Room temperature	Storage time (Weeks)		Active ingredients (µg/mL)
	Untransformed	log-transformed	Cucurbitacin-A
	0	0	0.361
	3	1	0.577
	9	2	0.643
	27	3	0.559
	81	4	0.233
	243	5	0.097
Nemarioc-AL phytonematicide: Cold room	Untransformed	log-transformed	Cucurbitacin-A
	0	0	0.313
	3	1	0.287
	9	2	0.192
	27	3	0.125
	81	4	0.075
	243	5	0.042
Nemafric-BL phytonematicide: Room temperature	Untransformed	log-transformed	Cucurbitacin-B
	0	0	2.339
	3	1	7.533
	9	2	12.518
	27	3	13.987
	81	4	16.868
	243	5	10.749
Nemafric-BL phytonematicide: Cold room	Untransformed	log-transformed	Cucurbitacin-B
	0	0	2.315
	3	1	3.26
	9	2	3.471
	27	3	2.537
	81	4	1.69
	243	5	0.293
